# Supplementary material for: Cytotoxic Potential of Alternaria tenuissima AUMC14342 Mycoendophyte Extract: A Study Combined with LC-MS/MS Metabolic Profiling and Molecular Docking Simulation
Source: Curr Issues Mol Biol. 2022 Oct 20;44(10):5067–85. doi: 10.3390/cimb44100344 (PMC9600980; doi:10.3390/cimb44100344)
Supplement: Supplementary file 1 [file cimb-44-00344-s001.zip]

Archive with 1 entries (1 files):
- cimb-1932319-supplementary.pdf
